# Supplementary material for: Long Covid-19: Proposed Primary Care Clinical Guidelines for Diagnosis and Disease Management
Source: Int J Environ Res Public Health. 2021 Apr 20;18(8):4350. doi: 10.3390/ijerph18084350 (PMC8073248; doi:10.3390/ijerph18084350)
Supplement: Supplementary file 1 [file ijerph-18-04350-s001.zip]

Archive with 1 entries (1 files):
- ijerph-1135204-SI.pdf
